# Supplementary material for: T1- Thresholds in Black Holes Increase Clinical-Radiological Correlation in Multiple Sclerosis Patients
Source: PLoS One. 2015 Dec 11;10(12):e0144693. doi: 10.1371/journal.pone.0144693 (PMC4676682; doi:10.1371/journal.pone.0144693)
Supplement: S1 Table — (XLS) [file pone.0144693.s001.xls]

## Sheet: Tabelle1
Patient No	LesioType	LesionVolumeMean T1RT
1	BH	7,00	1602,14
1	BH	7,00	1197,86
1	BH	11,00	1421,18
1	BH	12,00	1674,83
1	BH	13,00	1622,08
1	BH	18,00	1627,22
1	BH	19,00	1559,95
1	BH	22,00	1539,91
1	BH	24,00	1678,96
1	BH	27,00	1573,56
1	BH	27,00	1165,89
1	BH	30,00	1804,93
1	BH	33,00	1788,79
1	BH	33,00	1312,48
1	BH	33,00	1590,15
1	BH	37,00	1364,00
1	BH	39,00	1223,95
1	BH	40,00	1537,68
1	BH	47,99	1474,19
1	BH	48,99	1696,86
1	BH	52,99	1361,49
1	BH	60,99	1496,85
1	BH	83,99	1663,18
1	BH	86,99	1631,66
1	BH	87,99	1695,15
1	BH	113,99	1487,54
1	BH	133,99	1602,98
1	BH	171,98	1672,91
1	BH	207,98	1991,12
1	BH	218,98	1848,69
1	BH	224,98	1364,40
1	BH	234,97	1670,25
1	BH	254,97	1649,76
1	BH	267,97	1440,79
1	BH	366,96	1846,22
1	BH	415,96	1515,94
1	BH	792,92	2247,15
2	BH	21,00	1443,43
2	BH	53,99	1226,67
2	BH	96,98	1381,51
2	BH	119,98	1553,60
2	BH	202,96	1432,59
3	BH	10,00	1420,60
3	BH	10,00	1337,70
3	BH	19,00	1300,16
3	BH	47,99	1331,35
3	BH	61,99	1310,34
3	BH	66,99	1265,49
4	BH	8,00	1204,75
4	BH	32,00	1378,53
4	BH	33,00	1090,27
4	BH	36,00	1431,44
4	BH	40,00	1469,28
4	BH	42,00	1282,26
4	BH	44,00	1346,18
4	BH	45,00	1205,53
4	BH	65,99	1472,12
4	BH	67,99	1336,87
4	BH	99,99	1481,44
4	BH	102,99	1294,55
4	BH	115,99	1424,22
4	BH	166,98	1543,81
4	BH	432,95	1573,87
5	BH	5,00	1161,00
5	BH	10,00	1491,70
5	BH	26,00	1371,42
5	BH	32,00	1370,03
5	BH	32,00	1684,06
5	BH	42,00	1264,43
5	BH	43,00	1852,51
5	BH	43,00	1546,67
5	BH	121,99	1849,30
6	BH	4,00	1085,25
6	BH	8,00	1398,00
6	BH	16,00	1261,06
6	BH	18,00	1310,67
6	BH	37,00	1253,05
6	BH	46,00	1417,50
6	BH	46,00	1531,39
7	BH	4,00	1190,50
7	BH	4,00	1198,25
7	BH	4,00	1155,25
7	BH	9,00	1228,56
7	BH	10,00	1261,40
7	BH	10,00	1266,10
7	BH	14,00	1800,50
7	BH	17,00	1556,82
7	BH	18,00	1360,83
7	BH	21,00	1218,81
7	BH	23,00	1568,70
7	BH	25,00	1205,16
7	BH	25,00	1972,16
7	BH	28,00	1709,79
7	BH	32,00	1464,06
7	BH	32,00	1208,94
7	BH	33,00	1230,88
7	BH	34,00	1486,88
7	BH	39,00	1273,90
7	BH	42,00	1199,31
7	BH	42,00	1295,17
7	BH	43,00	1676,84
7	BH	44,00	1353,07
7	BH	45,00	1294,53
7	BH	46,00	1228,57
7	BH	49,00	1410,04
7	BH	51,00	1344,41
7	BH	54,00	1234,35
7	BH	55,00	1667,67
7	BH	59,00	1407,24
7	BH	62,00	1211,45
7	BH	66,99	2081,52
7	BH	78,99	1841,72
7	BH	88,99	1639,48
7	BH	97,99	1364,57
7	BH	110,99	1278,36
7	BH	126,99	1611,76
7	BH	162,99	1301,67
8	BH	4,00	1244,25
8	BH	9,00	1150,78
8	BH	22,00	2097,14
8	BH	27,00	1580,22
8	BH	31,00	1666,23
8	BH	32,00	1358,72
8	BH	34,00	1497,06
8	BH	39,00	1386,77
8	BH	57,99	1593,38
8	BH	94,99	1512,85
8	BH	115,99	2023,09
8	BH	537,95	2104,16
9	BH	3,00	1287,67
9	BH	4,00	1375,25
9	BH	5,00	1232,80
9	BH	6,00	1433,17
9	BH	9,00	1426,56
9	BH	11,00	1304,82
9	BH	12,00	1434,83
9	BH	13,00	1564,54
9	BH	13,00	1379,08
9	BH	14,00	1505,64
9	BH	16,00	1445,88
9	BH	17,00	1314,24
9	BH	18,00	1442,06
9	BH	24,00	1481,29
9	BH	25,00	1634,68
9	BH	26,00	1826,77
9	BH	30,00	1578,87
9	BH	39,00	1464,31
9	BH	41,00	1631,78
9	BH	47,00	1417,13
9	BH	61,00	1252,25
9	BH	68,00	1641,75
9	BH	70,00	2055,01
9	BH	79,00	1352,22
9	BH	91,00	1441,59
9	BH	99,99	1708,00
9	BH	104,99	1841,18
9	BH	109,99	1608,42
9	BH	115,99	1506,66
9	BH	121,99	1441,70
9	BH	136,99	1665,80
9	BH	195,99	1511,72
9	BH	235,99	1822,65
9	BH	251,99	1850,88
9	BH	263,99	1492,39
9	BH	298,98	1784,29
9	BH	339,98	1732,22
9	BH	454,98	1642,64
9	BH	457,98	1577,74
9	BH	1051,94	1569,02
10	BH	11,00	1529,45
10	BH	12,00	1625,33
10	BH	18,00	1281,11
10	BH	55,00	1238,56
11	BH	5,00	1405,80
11	BH	7,00	1288,71
11	BH	8,00	1325,88
11	BH	10,00	1498,20
11	BH	14,00	1163,57
11	BH	15,00	1303,40
11	BH	17,00	1894,12
11	BH	23,00	1538,87
11	BH	24,00	1239,71
11	BH	36,00	1265,89
11	BH	44,99	1195,24
11	BH	72,99	1391,62
11	BH	79,99	1579,80
11	BH	87,99	1275,92
11	BH	87,99	1334,83
11	BH	91,99	1393,64
11	BH	98,99	1507,99
11	BH	127,99	1467,55
11	BH	130,99	1355,72
11	BH	134,98	1225,63
11	BH	171,98	1288,47
11	BH	192,98	1389,56
11	BH	294,97	1429,13
12	BH	2,00	1085,50
12	BH	5,00	1165,80
12	BH	6,00	1436,33
12	BH	7,00	1299,00
12	BH	8,00	1433,50
12	BH	10,00	1362,40
12	BH	13,00	1389,62
12	BH	23,00	1353,87
12	BH	24,00	1182,21
12	BH	25,00	1393,52
12	BH	41,00	1468,07
12	BH	64,00	1698,33
12	BH	68,00	1652,90
12	BH	92,00	1405,13
12	BH	109,00	1384,47
12	BH	167,99	1760,10
12	BH	177,99	1452,93
12	BH	186,99	1676,80
12	BH	360,99	1429,91
13	BH	10,00	1358,20
13	BH	12,00	1353,00
13	BH	13,00	1363,85
13	BH	42,99	1400,07
13	BH	48,99	1527,63
13	BH	60,99	1250,34
13	BH	67,99	1508,29
13	BH	107,99	1440,70
13	BH	128,98	1711,02
13	BH	185,98	1649,81
13	BH	344,96	1409,89
14	BH	1,00	1885,00
14	BH	4,00	1204,50
14	BH	5,00	1446,80
14	BH	6,00	1410,83
14	BH	8,00	1370,00
14	BH	8,00	1194,13
14	BH	9,00	1239,33
14	BH	9,00	1345,78
14	BH	11,00	1272,09
14	BH	14,00	1318,71
14	BH	14,00	1140,71
14	BH	16,00	1234,88
14	BH	17,00	1230,71
14	BH	17,00	1274,06
14	BH	19,00	1297,00
14	BH	20,00	1346,25
14	BH	25,00	1171,48
14	BH	25,00	1211,60
14	BH	27,00	1305,41
14	BH	30,00	1281,70
14	BH	30,00	1166,97
14	BH	33,00	1223,82
14	BH	34,00	1300,26
14	BH	34,00	1184,24
14	BH	35,00	1194,91
14	BH	40,99	1222,78
14	BH	42,99	1348,40
14	BH	42,99	1269,53
14	BH	42,99	1252,37
14	BH	61,99	1277,52
14	BH	62,99	1286,44
14	BH	63,99	1564,06
14	BH	102,99	1235,94
14	BH	111,99	1286,44
14	BH	236,97	1389,94
14	BH	418,95	1487,30
15	BH	3,00	1641,67
15	BH	4,00	1440,00
15	BH	4,00	1621,00
15	BH	5,00	1510,20
15	BH	6,00	1208,83
15	BH	6,00	1316,83
15	BH	6,00	1202,83
15	BH	11,00	1218,27
15	BH	11,00	1331,55
15	BH	12,00	1275,58
15	BH	12,00	1427,00
15	BH	14,00	1281,93
15	BH	15,00	1458,73
15	BH	15,00	1253,67
15	BH	16,00	1318,75
15	BH	21,00	1222,86
15	BH	22,00	1391,73
15	BH	22,00	1273,73
15	BH	22,00	1270,23
15	BH	23,00	1311,13
15	BH	25,00	1284,04
15	BH	33,00	1227,03
15	BH	36,00	1416,31
15	BH	36,00	1438,83
15	BH	37,00	1451,70
15	BH	40,00	1272,30
15	BH	44,00	1316,75
15	BH	47,00	1285,57
15	BH	47,00	1454,00
15	BH	48,00	1598,48
15	BH	51,00	1221,78
15	BH	56,00	1348,20
15	BH	60,99	1304,02
15	BH	64,99	1241,31
15	BH	66,99	1320,28
15	BH	77,99	1641,81
15	BH	89,99	1446,01
15	BH	91,99	1508,74
15	BH	106,99	1308,49
15	BH	113,99	1348,00
15	BH	120,99	1248,36
15	BH	143,99	1345,32
15	BH	153,99	1563,38
15	BH	161,99	1401,45
15	BH	169,99	1217,32
16	BH	5,00	1541,40
16	BH	7,00	1458,57
16	BH	7,00	1208,71
16	BH	8,00	1520,13
16	BH	9,00	1912,89
16	BH	10,00	1367,90
16	BH	10,00	1339,80
16	BH	10,00	1190,60
16	BH	10,00	1216,40
16	BH	10,00	1469,00
16	BH	11,00	1179,45
16	BH	12,00	1476,58
16	BH	12,00	1337,00
16	BH	12,00	1155,17
16	BH	13,00	1054,46
16	BH	13,00	1358,23
16	BH	14,00	1332,43
16	BH	15,00	1871,47
16	BH	15,00	1755,13
16	BH	16,00	1569,44
16	BH	16,00	1543,31
16	BH	17,00	1456,12
16	BH	17,00	1238,29
16	BH	17,00	1290,12
16	BH	18,00	1255,56
16	BH	18,00	1404,83
16	BH	20,00	1687,05
16	BH	23,00	1751,87
16	BH	26,00	1476,08
16	BH	28,00	1456,36
16	BH	31,00	1624,35
16	BH	35,99	1381,17
16	BH	35,99	1372,06
16	BH	37,99	1573,61
16	BH	50,99	1582,71
16	BH	55,99	1329,79
16	BH	55,99	1506,88
16	BH	62,99	1377,38
16	BH	63,99	1327,20
16	BH	64,99	1666,11
16	BH	70,99	1341,45
16	BH	70,99	1287,15
16	BH	74,99	1834,55
16	BH	88,99	1561,36
16	BH	93,99	1700,56
16	BH	97,99	1640,05
16	BH	140,98	2115,97
17	BH	11,00	1342,45
17	BH	12,00	1225,83
17	BH	13,00	1427,62
17	BH	13,00	1588,46
17	BH	15,00	1430,13
17	BH	16,00	1362,31
17	BH	18,00	1300,39
17	BH	18,00	1357,72
17	BH	19,00	1330,95
17	BH	20,00	1478,90
17	BH	21,00	1396,19
17	BH	24,00	1341,38
17	BH	26,00	1167,23
17	BH	29,00	1319,52
17	BH	33,00	1233,45
17	BH	33,00	1226,97
17	BH	36,00	1432,58
17	BH	45,99	1386,59
17	BH	50,99	1479,24
17	BH	53,99	1332,02
17	BH	59,99	1448,95
17	BH	64,99	1574,03
17	BH	66,99	1405,09
17	BH	69,99	1378,40
17	BH	73,99	1244,96
17	BH	73,99	1274,88
17	BH	73,99	1443,86
17	BH	75,99	1250,99
17	BH	78,99	1339,04
17	BH	106,99	1538,73
17	BH	125,99	1645,28
17	BH	150,98	1581,01
17	BH	161,98	1331,01
17	BH	265,97	1284,96
17	BH	326,96	1495,80
18	BH	6,00	1286,83
18	BH	7,00	1345,00
18	BH	9,00	1592,22
18	BH	15,00	1293,53
18	BH	21,00	1291,67
18	BH	22,00	1403,23
18	BH	26,00	1625,96
18	BH	27,00	1351,07
18	BH	29,00	1309,34
18	BH	30,00	1222,30
18	BH	31,00	1279,06
18	BH	38,00	1328,05
18	BH	51,00	1367,27
18	BH	55,00	1376,04
18	BH	58,00	1408,41
18	BH	58,00	1400,72
18	BH	66,00	1406,67
18	BH	72,00	1525,25
18	BH	74,00	1446,15
18	BH	78,00	1298,56
18	BH	90,00	1400,69
18	BH	93,99	1313,52
18	BH	105,99	1425,45
18	BH	113,99	1322,55
18	BH	149,99	1368,59
18	BH	153,99	1464,54
18	BH	177,99	1320,29
18	BH	200,99	1372,94
18	BH	213,99	1409,81
18	BH	231,99	1837,25
18	BH	352,98	1591,14
18	BH	410,98	1470,08
18	BH	551,97	1536,37
19	BH	2,00	1244,50
19	BH	5,00	1207,20
19	BH	9,00	1462,11
19	BH	39,99	1596,33
19	BH	41,99	1486,40
19	BH	42,99	1629,23
19	BH	50,99	1627,65
19	BH	83,99	1332,00
20	BH	19,00	1449,89
20	BH	25,00	1362,92
20	BH	50,00	1497,54
20	BH	59,00	1481,69
20	BH	122,00	1564,18
20	BH	167,00	1450,85
20	BH	167,00	1522,78
20	BH	428,99	1620,77
21	BH	7,00	1390,00
21	BH	7,00	1343,29
21	BH	9,00	1520,00
21	BH	9,00	1507,11
21	BH	9,00	1466,56
21	BH	15,00	1580,73
21	BH	16,00	1189,69
21	BH	17,00	1276,76
21	BH	19,00	1712,37
21	BH	20,00	1232,90
21	BH	20,00	1336,45
21	BH	21,00	1320,10
21	BH	25,00	1618,76
21	BH	27,00	1669,48
21	BH	30,00	1492,67
21	BH	35,00	1494,31
21	BH	36,00	1307,75
21	BH	43,99	1487,89
21	BH	46,99	1318,66
21	BH	50,99	1294,00
21	BH	51,99	1455,25
21	BH	52,99	1368,60
21	BH	56,99	1985,58
21	BH	62,99	2039,92
21	BH	68,99	2002,32
21	BH	82,99	1868,67
21	BH	93,99	1671,57
21	BH	99,99	1503,92
21	BH	100,99	1500,42
21	BH	101,99	1288,47
21	BH	108,99	1575,51
21	BH	122,98	1640,76
21	BH	130,98	2039,77
21	BH	134,98	1767,99
21	BH	143,98	1876,44
21	BH	150,98	1859,06
21	BH	193,98	1554,50
21	BH	270,97	1899,54
21	BH	377,95	1734,03
22	BH	6,00	1049,83
22	BH	18,00	1232,67
22	BH	54,00	1158,00
23	BH	12,00	1379,00
23	BH	15,00	1446,60
23	BH	19,00	1620,32
23	BH	20,00	1134,30
23	BH	21,00	1692,62
23	BH	25,00	1502,44
23	BH	28,00	1783,75
23	BH	30,00	1280,53
23	BH	33,00	1512,45
23	BH	33,00	1350,48
23	BH	39,99	1425,30
23	BH	49,99	1462,82
23	BH	51,99	1445,00
23	BH	69,99	1479,09
23	BH	73,99	2011,97
23	BH	82,99	1308,39
23	BH	113,99	1834,19
23	BH	150,98	1375,03
23	BH	193,97	2006,89
23	BH	200,97	1618,24
23	BH	225,97	1891,66
24	BH	2,00	1425,50
24	BH	4,00	1337,75
24	BH	7,00	1327,57
24	BH	8,00	1239,00
24	BH	8,00	1407,13
24	BH	10,00	1393,20
24	BH	11,00	828,00
24	BH	12,00	1481,25
24	BH	12,00	1540,92
24	BH	12,00	1583,25
24	BH	12,00	1310,67
24	BH	14,00	1109,36
24	BH	15,00	1890,40
24	BH	15,00	1422,60
24	BH	15,00	1240,40
24	BH	17,00	1387,47
24	BH	18,00	1201,39
24	BH	18,00	1285,06
24	BH	20,00	1251,85
24	BH	22,00	1114,68
24	BH	25,00	1077,08
24	BH	26,00	1282,19
24	BH	29,00	1086,34
24	BH	29,00	1390,07
24	BH	30,00	1307,87
24	BH	36,00	1261,31
24	BH	39,00	1313,79
24	BH	44,00	1389,80
24	BH	44,00	1400,68
24	BH	45,00	1652,56
24	BH	45,00	1307,67
24	BH	47,00	1252,43
24	BH	48,00	1196,08
24	BH	48,00	1385,94
24	BH	49,00	1629,55
24	BH	50,00	1321,88
24	BH	52,00	1168,48
24	BH	52,00	1371,12
24	BH	55,00	1660,62
24	BH	55,00	1743,80
24	BH	60,00	1239,03
24	BH	65,99	1254,42
24	BH	66,99	1300,34
24	BH	67,99	1541,49
24	BH	78,99	1612,15
24	BH	87,99	1304,18
24	BH	96,99	1535,33
24	BH	101,99	1390,34
24	BH	106,99	1206,00
24	BH	112,99	1451,27
24	BH	113,99	1557,44
24	BH	139,99	1270,75
24	BH	148,99	1283,05
24	BH	159,99	1348,03
24	BH	167,99	1464,70
24	BH	180,99	1533,80
24	BH	187,99	1334,50
24	BH	232,98	1295,98
24	BH	233,98	1672,37
24	BH	237,98	1399,77
24	BH	254,98	1470,34
24	BH	259,98	1489,97
24	BH	483,96	1470,97
25	BH	4,00	1338,25
25	BH	8,00	1303,75
25	BH	8,00	1465,38
25	BH	9,00	1491,56
25	BH	10,00	1789,50
25	BH	11,00	1910,82
25	BH	11,00	1609,91
25	BH	12,00	1292,83
25	BH	12,00	1490,08
25	BH	14,00	1274,50
25	BH	15,00	1314,67
25	BH	15,00	1648,20
25	BH	15,00	1263,80
25	BH	15,00	1645,40
25	BH	16,00	1418,94
25	BH	16,00	1276,31
25	BH	18,00	1412,22
25	BH	19,00	1383,63
25	BH	21,00	1557,38
25	BH	22,00	1360,05
25	BH	26,00	1412,69
25	BH	27,00	1258,74
25	BH	31,00	1693,29
25	BH	32,00	1715,28
25	BH	32,00	1196,66
25	BH	34,00	1697,03
25	BH	37,00	1525,89
25	BH	38,00	1386,34
25	BH	43,00	1384,53
25	BH	46,00	1571,04
25	BH	49,00	1292,71
25	BH	50,00	1380,46
25	BH	52,00	1270,92
25	BH	58,00	1618,02
25	BH	61,99	1315,13
25	BH	61,99	1545,23
25	BH	70,99	1883,63
25	BH	87,99	1911,76
25	BH	89,99	1302,80
25	BH	93,99	1834,98
25	BH	97,99	1303,44
25	BH	113,99	1737,65
25	BH	127,99	1549,68
25	BH	135,99	1405,98
25	BH	168,99	1816,80
25	BH	171,99	1823,65
25	BH	184,98	1544,20
25	BH	234,98	1474,98
25	BH	240,98	1552,24
25	BH	270,98	1374,22
25	BH	381,97	1506,88
25	BH	422,96	1447,98
25	BH	469,96	1863,60
26	BH	3,00	1510,33
26	BH	4,00	1925,25
26	BH	4,00	1445,00
26	BH	6,00	1476,67
26	BH	8,00	1523,25
26	BH	8,00	1787,50
26	BH	9,00	1578,44
26	BH	18,00	1446,89
26	BH	20,00	1621,40
26	BH	26,00	1515,19
26	BH	30,00	1370,40
26	BH	31,00	1654,23
26	BH	32,00	1618,91
26	BH	34,00	1423,18
26	BH	42,00	1970,00
26	BH	43,00	1343,28
26	BH	44,00	1460,20
26	BH	46,00	1274,59
26	BH	47,99	1575,83
26	BH	55,99	1466,88
26	BH	59,99	1646,22
26	BH	70,99	1775,65
26	BH	73,99	1561,64
26	BH	81,99	1728,51
26	BH	85,99	2029,47
26	BH	96,99	1846,55
26	BH	98,99	1464,37
26	BH	100,99	1902,01
26	BH	130,99	1475,86
26	BH	144,98	1729,23
26	BH	175,98	1888,26
26	BH	188,98	1610,67
26	BH	208,98	1479,45
26	BH	241,97	1762,22
26	BH	242,97	1763,19
26	BH	284,97	1661,29
26	BH	310,97	1801,25
26	BH	328,96	1941,50
26	BH	576,94	1864,57
26	BH	630,93	2083,98
26	BH	1027,89	1684,13
27	BH	8,00	1035,63
27	BH	15,00	1183,47
27	BH	33,00	1239,30
27	BH	40,00	1274,20
27	BH	43,00	1252,74
27	BH	50,99	1212,78
27	BH	60,99	1294,80
27	BH	74,99	1231,51
27	BH	77,99	1395,62
27	BH	78,99	1770,65
27	BH	98,99	1366,19
27	BH	127,99	1237,00
27	BH	173,98	1406,27
27	BH	1277,87	2153,76
28	BH	4,00	1683,25
29	BH	2,00	1232,00
29	BH	12,00	1693,67
29	BH	15,00	991,13
29	BH	17,00	1205,18
29	BH	20,00	1324,85
29	BH	23,00	1301,91
29	BH	23,00	1700,13
29	BH	26,00	1452,08
29	BH	30,00	1674,00
29	BH	37,00	1620,89
29	BH	38,00	2050,16
29	BH	44,00	1628,23
29	BH	46,00	1530,63
29	BH	47,00	1693,36
29	BH	48,00	1610,63
29	BH	54,00	1523,61
29	BH	57,00	1305,51
29	BH	58,00	1457,62
29	BH	66,00	1698,24
29	BH	76,00	1888,64
29	BH	77,00	1587,65
29	BH	80,00	1476,18
29	BH	93,00	1719,52
29	BH	96,99	1748,04
29	BH	137,99	1499,19
29	BH	371,98	1889,78
29	BH	576,97	1672,82
30	BH	8,00	1340,00
30	BH	8,00	1068,13
30	BH	9,00	1729,22
30	BH	9,00	1146,33
30	BH	12,00	1702,25
30	BH	14,00	1297,86
30	BH	16,00	1326,69
30	BH	17,00	1311,65
30	BH	18,00	1151,50
30	BH	21,00	1539,86
30	BH	31,00	1771,61
30	BH	37,00	1381,84
30	BH	38,00	1383,00
30	BH	64,99	1411,06
30	BH	95,99	1479,00
30	BH	134,98	1542,43
30	BH	197,98	1374,60
31	BH	13,00	1376,92
31	BH	16,00	1449,06
31	BH	67,99	1383,99
31	BH	80,99	1279,16
31	BH	147,98	1513,14
32	BH	163,99	1454,41
33	BH	13,00	1490,00
33	BH	24,00	1297,71
33	BH	25,00	1316,76
33	BH	25,00	1386,92
33	BH	29,99	1712,07
33	BH	36,99	1476,65
33	BH	38,99	1760,90
33	BH	41,99	1534,83
33	BH	45,99	1829,59
33	BH	49,99	1735,12
33	BH	64,99	1756,83
33	BH	65,99	1580,20
33	BH	170,97	1816,61
33	BH	178,97	2033,51
34	BH	7,00	1383,00
34	BH	10,00	1530,30
34	BH	11,00	1333,82
34	BH	13,00	1268,46
34	BH	13,00	1330,62
34	BH	17,00	1528,65
34	BH	18,00	1354,50
34	BH	18,00	1145,50
34	BH	20,00	1276,50
34	BH	22,00	2241,82
34	BH	31,00	1227,03
34	BH	34,00	1528,15
34	BH	41,00	1312,59
34	BH	41,00	1735,76
34	BH	45,00	1180,18
34	BH	54,00	1849,46
34	BH	78,00	1696,32
34	BH	98,99	1580,30
34	BH	105,99	1912,38
34	BH	106,99	1868,80
34	BH	115,99	1334,01
34	BH	136,99	1420,75
34	BH	289,98	1539,45
34	BH	329,98	1376,38
34	BH	595,96	1678,94
34	BH	773,95	1878,95
35	BH	6,00	1442,83
35	BH	20,00	1259,35
35	BH	21,00	1350,57
35	BH	21,00	1305,67
35	BH	22,00	1179,68
35	BH	31,00	1371,29
35	BH	52,99	1439,42
35	BH	133,98	1463,16
35	BH	169,98	1238,84
35	BH	197,97	1491,39
36	BH	14,00	1138,57
36	BH	37,00	1264,08
36	BH	41,99	1307,24
36	BH	55,99	1230,00
36	BH	64,99	1557,11
36	BH	117,98	1309,62
36	BH	128,98	1184,16
36	BH	166,98	1531,63
36	BH	177,98	1219,15
36	BH	195,97	1340,60
36	BH	295,96	1283,10
36	BH	332,96	1380,03
36	BH	340,96	1371,16
36	BH	346,95	1214,33
37	BH	8,00	1171,25
37	BH	43,00	1108,16
37	BH	46,00	1199,00
37	BH	89,00	1303,91
38	BH	3,00	892,00
38	BH	4,00	1512,50
38	BH	4,00	1096,50
38	BH	5,00	1013,20
38	BH	5,00	1217,40
38	BH	6,00	1300,83
38	BH	6,00	1150,00
38	BH	7,00	1252,00
38	BH	8,00	1308,25
38	BH	8,00	1115,13
38	BH	9,00	1141,67
38	BH	9,00	1140,11
38	BH	10,00	1611,90
38	BH	11,00	1300,27
38	BH	14,00	1584,71
38	BH	18,00	1394,22
38	BH	18,00	1420,39
38	BH	21,00	1381,86
38	BH	22,00	1460,18
38	BH	22,00	1413,14
38	BH	24,00	1350,92
38	BH	24,00	1437,33
38	BH	24,00	1340,67
38	BH	26,00	1266,96
38	BH	26,00	1641,38
38	BH	28,00	1245,36
38	BH	31,00	1477,61
38	BH	32,00	1425,59
38	BH	32,00	1361,38
38	BH	34,00	1464,59
38	BH	38,00	1604,61
38	BH	40,00	1274,13
38	BH	44,00	1381,73
38	BH	52,00	1354,94
38	BH	55,00	1587,09
38	BH	64,99	1306,46
38	BH	66,99	1422,57
38	BH	71,99	1588,83
38	BH	76,99	1790,99
38	BH	123,99	1691,48
38	BH	145,99	1542,05
38	BH	221,98	1632,36
38	BH	225,98	1754,81
38	BH	238,98	1626,11
38	BH	294,98	1527,25
38	BH	399,97	1526,10
38	BH	519,96	1614,19
38	BH	654,95	1669,29
38	BH	818,93	2043,02
38	BH	1075,91	1702,89
39	BH	2,00	1336,50
39	BH	6,00	1341,17
39	BH	7,00	1125,86
39	BH	7,00	1278,86
39	BH	8,00	1445,63
39	BH	9,00	1429,67
39	BH	12,00	1240,42
39	BH	13,00	1382,85
39	BH	14,00	1184,29
39	BH	17,00	1384,53
39	BH	19,00	1395,37
39	BH	21,00	1425,19
39	BH	28,00	1180,39
39	BH	29,00	1190,48
39	BH	29,00	1563,90
39	BH	32,00	1415,47
39	BH	33,00	1172,55
39	BH	34,00	1466,15
39	BH	34,99	1665,86
39	BH	34,99	1847,63
39	BH	49,99	1335,40
39	BH	61,99	1532,84
39	BH	62,99	1586,38
39	BH	65,99	1658,59
39	BH	67,99	1176,81
39	BH	68,99	1326,17
39	BH	72,99	1700,08
39	BH	73,99	1788,53
39	BH	73,99	1420,39
39	BH	90,99	1590,78
39	BH	90,99	1646,87
39	BH	92,99	1330,91
39	BH	95,99	1412,78
39	BH	95,99	1375,70
39	BH	102,99	1463,79
39	BH	103,98	1340,81
39	BH	111,98	1310,20
39	BH	123,98	1569,46
39	BH	128,98	1417,88
39	BH	132,98	1725,47
39	BH	146,98	1597,20
39	BH	165,98	1195,90
39	BH	183,97	1449,09
39	BH	196,97	1542,77
39	BH	243,96	1487,43
39	BH	433,94	1362,36
39	BH	890,87	1456,23
40	BH	4,00	1058,75
40	BH	8,00	1064,75
40	BH	9,00	1126,11
40	BH	39,00	1253,67
1	FLAIR-L	2,00	1297,50
1	FLAIR-L	4,00	1451,25
1	FLAIR-L	8,00	1342,25
1	FLAIR-L	8,00	1482,63
1	FLAIR-L	9,00	1546,78
1	FLAIR-L	12,00	1077,25
1	FLAIR-L	12,00	1182,50
1	FLAIR-L	12,00	1521,67
1	FLAIR-L	12,00	1496,25
1	FLAIR-L	12,00	1555,67
1	FLAIR-L	18,00	1569,22
1	FLAIR-L	23,00	1458,48
1	FLAIR-L	24,00	1335,04
1	FLAIR-L	30,00	1077,63
1	FLAIR-L	37,00	1321,38
1	FLAIR-L	44,00	1250,34
1	FLAIR-L	45,00	1302,42
1	FLAIR-L	46,99	1504,53
1	FLAIR-L	59,99	1357,78
1	FLAIR-L	61,99	1406,84
1	FLAIR-L	71,99	1604,85
1	FLAIR-L	71,99	1414,33
1	FLAIR-L	107,99	1192,84
1	FLAIR-L	114,99	1432,86
1	FLAIR-L	125,99	1243,66
1	FLAIR-L	144,98	1284,90
1	FLAIR-L	182,98	1371,66
1	FLAIR-L	193,98	1438,75
1	FLAIR-L	195,98	1472,73
1	FLAIR-L	210,98	1453,49
1	FLAIR-L	237,97	1602,29
1	FLAIR-L	297,97	1340,97
1	FLAIR-L	446,95	1303,67
1	FLAIR-L	651,93	1319,06
1	FLAIR-L	796,91	1516,50
1	FLAIR-L	1300,86	1218,63
2	FLAIR-L	8,00	1132,88
2	FLAIR-L	78,99	1202,76
3	FLAIR-L	4,00	1261,25
3	FLAIR-L	8,00	1263,00
3	FLAIR-L	18,00	1266,78
3	FLAIR-L	27,00	1348,78
3	FLAIR-L	46,99	1205,98
3	FLAIR-L	53,99	1186,06
3	FLAIR-L	120,98	1263,10
4	FLAIR-L	8,00	1238,50
4	FLAIR-L	12,00	1276,83
4	FLAIR-L	18,00	1395,28
4	FLAIR-L	46,00	1270,20
4	FLAIR-L	81,99	1534,74
4	FLAIR-L	81,99	1532,71
4	FLAIR-L	82,99	1399,14
4	FLAIR-L	93,99	1211,10
4	FLAIR-L	126,99	1205,73
4	FLAIR-L	129,99	1267,85
4	FLAIR-L	159,98	1264,42
4	FLAIR-L	897,90	1371,03
4	FLAIR-L	1018,89	1250,68
5	FLAIR-L	4,00	1336,50
5	FLAIR-L	12,00	1468,42
5	FLAIR-L	35,00	1245,94
5	FLAIR-L	549,95	1177,21
6	FLAIR-L	65,99	1291,32
7	FLAIR-L	2,00	1465,00
7	FLAIR-L	3,00	1236,00
7	FLAIR-L	8,00	1327,13
7	FLAIR-L	8,00	1375,63
7	FLAIR-L	8,00	1329,50
7	FLAIR-L	12,00	1405,08
7	FLAIR-L	17,00	1249,41
7	FLAIR-L	18,00	1283,06
7	FLAIR-L	18,00	1353,67
7	FLAIR-L	23,00	1376,13
7	FLAIR-L	27,00	1429,11
7	FLAIR-L	27,00	1275,30
7	FLAIR-L	35,00	1490,69
7	FLAIR-L	40,00	1207,55
7	FLAIR-L	47,00	1389,17
7	FLAIR-L	68,99	1311,57
7	FLAIR-L	102,99	1348,06
7	FLAIR-L	109,99	1220,20
7	FLAIR-L	153,99	1240,44
7	FLAIR-L	479,96	1412,24
8	FLAIR-L	2,00	919,50
8	FLAIR-L	2,00	1110,50
8	FLAIR-L	4,00	1090,00
8	FLAIR-L	4,00	950,25
8	FLAIR-L	12,00	1174,50
8	FLAIR-L	36,00	1223,44
8	FLAIR-L	49,00	1252,73
8	FLAIR-L	64,99	1400,48
9	FLAIR-L	2,00	1428,00
9	FLAIR-L	4,00	1594,75
9	FLAIR-L	4,00	1619,00
9	FLAIR-L	8,00	1679,63
9	FLAIR-L	8,00	1562,00
9	FLAIR-L	8,00	1474,38
9	FLAIR-L	11,00	1620,73
9	FLAIR-L	12,00	1725,92
9	FLAIR-L	12,00	1636,25
9	FLAIR-L	12,00	1692,50
9	FLAIR-L	12,00	1745,92
9	FLAIR-L	18,00	1676,61
9	FLAIR-L	27,00	1403,19
9	FLAIR-L	36,00	1465,36
9	FLAIR-L	36,00	1579,83
9	FLAIR-L	70,00	1702,83
9	FLAIR-L	92,00	1658,84
9	FLAIR-L	105,99	1377,79
9	FLAIR-L	160,99	1478,87
9	FLAIR-L	205,99	1564,16
9	FLAIR-L	222,99	1525,15
9	FLAIR-L	292,98	1689,60
10	FLAIR-L	4,00	1337,50
10	FLAIR-L	8,00	1312,13
11	FLAIR-L	2,00	1758,50
11	FLAIR-L	2,00	1195,50
11	FLAIR-L	2,00	1288,00
11	FLAIR-L	2,00	1174,00
11	FLAIR-L	2,00	1557,50
11	FLAIR-L	3,00	1140,33
11	FLAIR-L	4,00	1231,50
11	FLAIR-L	4,00	1331,00
11	FLAIR-L	8,00	1320,63
11	FLAIR-L	8,00	1435,88
11	FLAIR-L	12,00	1157,83
11	FLAIR-L	26,00	1407,08
11	FLAIR-L	47,99	1196,88
11	FLAIR-L	77,99	1201,74
11	FLAIR-L	99,99	1223,82
11	FLAIR-L	105,99	1132,08
11	FLAIR-L	112,99	1223,91
11	FLAIR-L	137,98	1331,55
11	FLAIR-L	161,98	1183,88
11	FLAIR-L	177,98	1264,01
11	FLAIR-L	186,98	1161,57
11	FLAIR-L	211,98	1374,62
11	FLAIR-L	221,97	1388,09
11	FLAIR-L	424,95	1234,45
11	FLAIR-L	560,94	1275,94
11	FLAIR-L	637,93	1191,13
12	FLAIR-L	2,00	1379,50
12	FLAIR-L	2,00	1500,50
12	FLAIR-L	4,00	1199,00
12	FLAIR-L	8,00	1519,38
12	FLAIR-L	35,00	1506,80
12	FLAIR-L	58,00	1341,88
12	FLAIR-L	89,00	1223,37
12	FLAIR-L	99,00	1436,14
12	FLAIR-L	493,98	1326,95
12	FLAIR-L	663,98	1365,26
13	FLAIR-L	4,00	1235,50
13	FLAIR-L	4,00	1720,00
13	FLAIR-L	4,00	1332,00
13	FLAIR-L	4,00	1320,25
13	FLAIR-L	6,00	1096,00
13	FLAIR-L	8,00	1498,50
13	FLAIR-L	12,00	1513,50
13	FLAIR-L	23,00	1379,96
13	FLAIR-L	24,00	1187,38
13	FLAIR-L	27,00	1338,78
13	FLAIR-L	34,00	1295,12
13	FLAIR-L	41,99	1542,17
13	FLAIR-L	59,99	1309,12
13	FLAIR-L	73,99	1072,86
13	FLAIR-L	80,99	1230,36
13	FLAIR-L	140,98	1555,57
13	FLAIR-L	158,98	1455,51
13	FLAIR-L	167,98	1432,20
13	FLAIR-L	313,96	1380,69
13	FLAIR-L	748,90	1408,34
13	FLAIR-L	963,87	1364,06
14	FLAIR-L	4,00	1258,50
14	FLAIR-L	4,00	1284,25
14	FLAIR-L	6,00	1498,33
14	FLAIR-L	8,00	1337,75
14	FLAIR-L	8,00	1411,00
14	FLAIR-L	12,00	1432,25
14	FLAIR-L	12,00	1334,83
14	FLAIR-L	12,00	1364,25
14	FLAIR-L	12,00	1465,08
14	FLAIR-L	12,00	1391,75
14	FLAIR-L	18,00	1311,94
14	FLAIR-L	18,00	1230,56
14	FLAIR-L	27,00	1166,26
14	FLAIR-L	34,00	1175,68
14	FLAIR-L	42,99	1186,67
14	FLAIR-L	44,99	1248,40
14	FLAIR-L	56,99	1239,89
14	FLAIR-L	61,99	1346,98
14	FLAIR-L	94,99	1207,68
14	FLAIR-L	114,99	1202,71
14	FLAIR-L	386,95	1289,17
14	FLAIR-L	613,93	1389,75
15	FLAIR-L	4,00	1215,50
15	FLAIR-L	4,00	1472,25
15	FLAIR-L	4,00	1279,25
15	FLAIR-L	4,00	1274,00
15	FLAIR-L	4,00	1267,25
15	FLAIR-L	6,00	1223,33
15	FLAIR-L	8,00	1305,38
15	FLAIR-L	8,00	1396,38
15	FLAIR-L	8,00	1286,88
15	FLAIR-L	8,00	1294,38
15	FLAIR-L	12,00	1322,25
15	FLAIR-L	12,00	1364,92
15	FLAIR-L	12,00	1192,75
15	FLAIR-L	18,00	1272,50
15	FLAIR-L	23,00	1183,87
15	FLAIR-L	40,00	1285,48
15	FLAIR-L	42,00	1142,38
15	FLAIR-L	45,00	1212,64
15	FLAIR-L	52,00	1357,56
15	FLAIR-L	53,00	1387,91
15	FLAIR-L	57,00	1203,70
15	FLAIR-L	70,99	1276,69
15	FLAIR-L	76,99	1280,51
15	FLAIR-L	102,99	1190,67
15	FLAIR-L	107,99	1301,03
15	FLAIR-L	127,99	1227,51
15	FLAIR-L	155,99	1259,61
15	FLAIR-L	191,98	1261,56
15	FLAIR-L	309,97	1462,44
15	FLAIR-L	463,96	1333,09
16	FLAIR-L	2,00	1369,50
16	FLAIR-L	4,00	1512,75
16	FLAIR-L	4,00	1306,00
16	FLAIR-L	6,00	1425,67
16	FLAIR-L	8,00	1689,25
16	FLAIR-L	8,00	1082,88
16	FLAIR-L	12,00	1082,17
16	FLAIR-L	12,00	1434,42
16	FLAIR-L	12,00	1319,33
16	FLAIR-L	32,00	1482,75
16	FLAIR-L	34,99	1433,49
16	FLAIR-L	42,99	1104,47
16	FLAIR-L	57,99	1196,45
16	FLAIR-L	67,99	1499,57
16	FLAIR-L	150,98	1376,22
16	FLAIR-L	183,97	1270,42
17	FLAIR-L	2,00	1361,00
17	FLAIR-L	2,00	1113,50
17	FLAIR-L	2,00	1447,50
17	FLAIR-L	4,00	1507,75
17	FLAIR-L	4,00	1735,00
17	FLAIR-L	4,00	1409,25
17	FLAIR-L	4,00	1278,50
17	FLAIR-L	6,00	1354,17
17	FLAIR-L	8,00	1368,13
17	FLAIR-L	8,00	1259,63
17	FLAIR-L	8,00	1368,13
17	FLAIR-L	8,00	1445,00
17	FLAIR-L	8,00	1367,75
17	FLAIR-L	8,00	1348,13
17	FLAIR-L	12,00	1782,42
17	FLAIR-L	12,00	1365,17
17	FLAIR-L	16,00	1343,00
17	FLAIR-L	18,00	1290,72
17	FLAIR-L	18,00	1391,78
17	FLAIR-L	26,00	1352,42
17	FLAIR-L	30,00	1193,57
17	FLAIR-L	35,00	1337,17
17	FLAIR-L	36,00	1252,14
17	FLAIR-L	37,00	1503,41
17	FLAIR-L	41,00	1989,46
17	FLAIR-L	44,99	1307,67
17	FLAIR-L	45,99	1527,67
17	FLAIR-L	51,99	1254,75
17	FLAIR-L	55,99	1929,77
17	FLAIR-L	57,99	1235,00
17	FLAIR-L	58,99	1244,03
17	FLAIR-L	65,99	1269,76
17	FLAIR-L	77,99	1235,97
17	FLAIR-L	87,99	1511,68
17	FLAIR-L	90,99	1849,76
17	FLAIR-L	97,99	1355,84
17	FLAIR-L	122,99	1212,35
17	FLAIR-L	129,99	1237,35
17	FLAIR-L	138,98	1674,77
17	FLAIR-L	144,98	1315,28
17	FLAIR-L	191,98	1267,43
17	FLAIR-L	267,97	1180,15
17	FLAIR-L	281,97	1301,40
17	FLAIR-L	302,97	1272,55
17	FLAIR-L	302,97	1249,54
17	FLAIR-L	521,94	1557,41
18	FLAIR-L	3,00	1815,67
18	FLAIR-L	4,00	1120,50
18	FLAIR-L	4,00	1420,25
18	FLAIR-L	8,00	1246,50
18	FLAIR-L	12,00	1075,92
18	FLAIR-L	17,00	1306,41
18	FLAIR-L	18,00	1231,94
18	FLAIR-L	36,00	1241,33
18	FLAIR-L	48,00	1377,98
18	FLAIR-L	94,99	1482,57
18	FLAIR-L	96,99	1219,40
18	FLAIR-L	98,99	1197,53
18	FLAIR-L	129,99	1562,41
18	FLAIR-L	136,99	1277,94
18	FLAIR-L	188,99	1206,70
18	FLAIR-L	196,99	1266,30
18	FLAIR-L	204,99	1292,97
18	FLAIR-L	215,99	1169,02
18	FLAIR-L	238,99	1273,18
18	FLAIR-L	300,98	1257,27
18	FLAIR-L	364,98	1304,04
18	FLAIR-L	375,98	1277,12
18	FLAIR-L	512,97	1156,12
18	FLAIR-L	1117,94	1455,73
18	FLAIR-L	1238,93	1483,25
18	FLAIR-L	1911,90	1296,70
18	FLAIR-L	1918,90	1274,63
18	FLAIR-L	1961,90	1362,88
19	FLAIR-L	2,00	1681,50
19	FLAIR-L	4,00	1160,75
19	FLAIR-L	4,00	1249,75
19	FLAIR-L	6,00	1402,67
19	FLAIR-L	24,00	1329,75
19	FLAIR-L	27,00	1564,26
19	FLAIR-L	96,99	1291,65
19	FLAIR-L	136,98	1419,70
20	FLAIR-L	3,00	1403,33
20	FLAIR-L	4,00	1338,25
20	FLAIR-L	8,00	1641,25
20	FLAIR-L	12,00	1378,92
20	FLAIR-L	18,00	1324,06
20	FLAIR-L	74,00	1318,09
20	FLAIR-L	92,00	1270,83
20	FLAIR-L	102,00	1324,75
20	FLAIR-L	120,00	1295,33
20	FLAIR-L	368,99	1539,48
20	FLAIR-L	389,99	1359,56
20	FLAIR-L	808,99	1522,93
21	FLAIR-L	2,00	1754,50
21	FLAIR-L	2,00	1422,00
21	FLAIR-L	2,00	1495,00
21	FLAIR-L	3,00	1611,67
21	FLAIR-L	4,00	1401,25
21	FLAIR-L	4,00	1624,00
21	FLAIR-L	8,00	1397,88
21	FLAIR-L	8,00	1369,50
21	FLAIR-L	8,00	1366,75
21	FLAIR-L	8,00	1314,88
21	FLAIR-L	8,00	1348,13
21	FLAIR-L	12,00	1335,92
21	FLAIR-L	16,00	1846,19
21	FLAIR-L	17,00	1533,24
21	FLAIR-L	18,00	1502,00
21	FLAIR-L	22,00	1242,73
21	FLAIR-L	24,00	1181,33
21	FLAIR-L	24,00	1903,75
21	FLAIR-L	30,00	1570,87
21	FLAIR-L	43,99	1454,93
21	FLAIR-L	44,99	1578,62
21	FLAIR-L	51,99	1527,50
21	FLAIR-L	54,99	1827,13
21	FLAIR-L	67,99	1488,47
21	FLAIR-L	76,99	1258,00
21	FLAIR-L	111,99	1452,45
21	FLAIR-L	146,98	1247,27
21	FLAIR-L	151,98	1449,02
21	FLAIR-L	152,98	1519,61
21	FLAIR-L	171,98	1355,42
21	FLAIR-L	185,98	1301,38
21	FLAIR-L	188,98	1235,38
21	FLAIR-L	217,97	1853,25
21	FLAIR-L	241,97	1427,77
21	FLAIR-L	243,97	1436,25
21	FLAIR-L	259,97	1606,34
21	FLAIR-L	306,96	1297,76
21	FLAIR-L	414,95	1349,38
21	FLAIR-L	587,93	1490,65
21	FLAIR-L	650,92	1505,24
21	FLAIR-L	785,90	1400,16
21	FLAIR-L	1205,85	1468,58
21	FLAIR-L	1329,84	1368,38
21	FLAIR-L	1407,83	1491,91
21	FLAIR-L	1452,82	1431,15
22	FLAIR-L	70,00	1135,70
22	FLAIR-L	90,00	1103,20
22	FLAIR-L	110,00	1132,60
22	FLAIR-L	1120,00	1136,30
22	FLAIR-L	170,00	1167,40
22	FLAIR-L	230,00	1153,30
22	FLAIR-L	290,00	1160,60
22	FLAIR-L	390,00	1072,50
22	FLAIR-L	420,00	1119,60
23	FLAIR-L	4,00	1716,75
23	FLAIR-L	4,00	1614,50
23	FLAIR-L	8,00	1551,00
23	FLAIR-L	8,00	1742,63
23	FLAIR-L	8,00	1381,63
23	FLAIR-L	8,00	1158,13
23	FLAIR-L	9,00	1496,89
23	FLAIR-L	12,00	1292,92
23	FLAIR-L	12,00	1039,67
23	FLAIR-L	16,00	1343,38
23	FLAIR-L	18,00	1481,39
23	FLAIR-L	18,00	1073,78
23	FLAIR-L	24,00	1223,79
23	FLAIR-L	24,00	1337,71
23	FLAIR-L	38,99	1248,54
23	FLAIR-L	46,99	1304,06
23	FLAIR-L	84,99	1365,46
23	FLAIR-L	180,98	1550,82
23	FLAIR-L	455,94	1203,31
24	FLAIR-L	2,00	1296,50
24	FLAIR-L	2,00	1531,50
24	FLAIR-L	4,00	1266,00
24	FLAIR-L	4,00	1531,25
24	FLAIR-L	6,00	1287,00
24	FLAIR-L	8,00	1410,13
24	FLAIR-L	8,00	1181,38
24	FLAIR-L	8,00	1357,25
24	FLAIR-L	8,00	1312,75
24	FLAIR-L	16,00	1154,88
24	FLAIR-L	16,00	1372,44
24	FLAIR-L	18,00	1293,44
24	FLAIR-L	18,00	1268,33
24	FLAIR-L	18,00	1401,56
24	FLAIR-L	27,00	1406,52
24	FLAIR-L	34,00	1412,50
24	FLAIR-L	35,00	1416,29
24	FLAIR-L	42,00	1174,62
24	FLAIR-L	55,00	1235,69
24	FLAIR-L	55,00	1373,22
24	FLAIR-L	60,00	1448,23
24	FLAIR-L	77,99	1242,71
24	FLAIR-L	78,99	1537,65
24	FLAIR-L	81,99	1458,44
24	FLAIR-L	85,99	1249,92
24	FLAIR-L	109,99	1282,58
24	FLAIR-L	173,99	1191,05
24	FLAIR-L	234,98	1596,24
24	FLAIR-L	251,98	1285,44
24	FLAIR-L	259,98	1415,94
24	FLAIR-L	278,98	1462,23
24	FLAIR-L	364,97	1249,05
24	FLAIR-L	404,97	1219,91
24	FLAIR-L	434,97	1351,04
24	FLAIR-L	564,96	1377,55
24	FLAIR-L	605,95	1389,35
25	FLAIR-L	2,00	1465,50
25	FLAIR-L	3,00	1467,67
25	FLAIR-L	4,00	1543,00
25	FLAIR-L	6,00	1562,17
25	FLAIR-L	6,00	1420,83
25	FLAIR-L	8,00	1815,00
25	FLAIR-L	12,00	1385,25
25	FLAIR-L	12,00	1514,58
25	FLAIR-L	12,00	1188,00
25	FLAIR-L	12,00	1247,08
25	FLAIR-L	12,00	1367,00
25	FLAIR-L	23,00	1165,09
25	FLAIR-L	24,00	1721,75
25	FLAIR-L	29,00	1226,59
25	FLAIR-L	29,00	1293,66
25	FLAIR-L	30,00	1379,47
25	FLAIR-L	42,00	1263,38
25	FLAIR-L	44,00	1489,32
25	FLAIR-L	48,00	1365,85
25	FLAIR-L	50,00	1423,10
25	FLAIR-L	53,00	1282,79
25	FLAIR-L	66,99	1215,91
25	FLAIR-L	84,99	1262,75
25	FLAIR-L	90,99	1234,03
25	FLAIR-L	93,99	1623,83
25	FLAIR-L	128,99	1482,20
25	FLAIR-L	148,99	1190,79
25	FLAIR-L	192,98	1379,51
25	FLAIR-L	195,98	1523,82
25	FLAIR-L	222,98	1466,87
25	FLAIR-L	228,98	1287,62
25	FLAIR-L	238,98	1338,11
25	FLAIR-L	245,98	1353,31
25	FLAIR-L	362,97	1346,39
25	FLAIR-L	407,97	1297,95
25	FLAIR-L	425,96	1349,16
25	FLAIR-L	501,96	1335,61
25	FLAIR-L	657,94	1371,71
26	FLAIR-L	2,00	1150,00
26	FLAIR-L	2,00	1109,50
26	FLAIR-L	2,00	1220,50
26	FLAIR-L	4,00	1276,25
26	FLAIR-L	4,00	1687,75
26	FLAIR-L	4,00	1859,50
26	FLAIR-L	4,00	1137,75
26	FLAIR-L	4,00	1397,25
26	FLAIR-L	4,00	1590,25
26	FLAIR-L	4,00	1614,25
26	FLAIR-L	6,00	1363,83
26	FLAIR-L	8,00	1304,50
26	FLAIR-L	8,00	1266,25
26	FLAIR-L	11,00	1655,82
26	FLAIR-L	12,00	1276,25
26	FLAIR-L	12,00	1219,00
26	FLAIR-L	12,00	1325,67
26	FLAIR-L	18,00	1165,22
26	FLAIR-L	18,00	1041,56
26	FLAIR-L	18,00	1728,78
26	FLAIR-L	20,00	1034,95
26	FLAIR-L	24,00	1563,83
26	FLAIR-L	27,00	1636,41
26	FLAIR-L	31,00	1383,42
26	FLAIR-L	31,00	1238,81
26	FLAIR-L	33,00	1151,79
26	FLAIR-L	35,00	1815,80
26	FLAIR-L	36,00	1202,33
26	FLAIR-L	44,00	1627,27
26	FLAIR-L	56,99	1634,44
26	FLAIR-L	59,99	1357,62
26	FLAIR-L	65,99	1766,23
26	FLAIR-L	78,99	1260,23
26	FLAIR-L	115,99	1256,53
26	FLAIR-L	152,98	1282,30
26	FLAIR-L	192,98	1210,55
26	FLAIR-L	199,98	1580,14
26	FLAIR-L	216,98	1670,83
26	FLAIR-L	245,97	1341,39
26	FLAIR-L	250,97	1414,05
26	FLAIR-L	405,96	1572,02
26	FLAIR-L	514,94	1449,14
26	FLAIR-L	664,93	1395,03
26	FLAIR-L	1705,82	1585,66
26	FLAIR-L	2431,74	1448,27
27	FLAIR-L	8,00	1308,50
27	FLAIR-L	31,00	1378,39
27	FLAIR-L	48,00	1974,00
27	FLAIR-L	62,99	1214,17
27	FLAIR-L	65,99	1508,39
27	FLAIR-L	80,99	1415,67
27	FLAIR-L	86,99	1350,79
27	FLAIR-L	89,99	1238,20
27	FLAIR-L	184,98	1731,70
27	FLAIR-L	226,98	1307,51
27	FLAIR-L	237,98	1294,27
28	FLAIR-L	68,99	1192,68
28	FLAIR-L	126,98	1230,64
29	FLAIR-L	2,00	1418,00
29	FLAIR-L	2,00	1188,50
29	FLAIR-L	2,00	1333,00
29	FLAIR-L	2,00	2413,50
29	FLAIR-L	4,00	1788,75
29	FLAIR-L	4,00	1788,50
29	FLAIR-L	4,00	1839,75
29	FLAIR-L	4,00	1966,00
29	FLAIR-L	8,00	1689,25
29	FLAIR-L	8,00	1318,38
29	FLAIR-L	8,00	1752,00
29	FLAIR-L	9,00	1342,00
29	FLAIR-L	11,00	1469,64
29	FLAIR-L	12,00	1556,83
29	FLAIR-L	12,00	1573,50
29	FLAIR-L	16,00	1518,44
29	FLAIR-L	17,00	1266,47
29	FLAIR-L	24,00	1558,83
29	FLAIR-L	24,00	2136,50
29	FLAIR-L	24,00	1630,54
29	FLAIR-L	25,00	1626,12
29	FLAIR-L	26,00	1408,35
29	FLAIR-L	29,00	1854,90
29	FLAIR-L	29,00	1672,24
29	FLAIR-L	37,00	1397,57
29	FLAIR-L	37,00	1294,51
29	FLAIR-L	41,00	1576,98
29	FLAIR-L	47,00	1808,83
29	FLAIR-L	47,00	1589,02
29	FLAIR-L	61,00	1745,79
29	FLAIR-L	75,00	1914,61
29	FLAIR-L	76,00	1594,58
29	FLAIR-L	78,00	1590,78
29	FLAIR-L	93,00	1637,04
29	FLAIR-L	110,99	1707,25
29	FLAIR-L	114,99	1787,78
29	FLAIR-L	153,99	2070,40
29	FLAIR-L	154,99	1486,22
29	FLAIR-L	190,99	1660,55
29	FLAIR-L	221,99	1487,39
29	FLAIR-L	239,99	1558,36
29	FLAIR-L	333,98	1748,45
29	FLAIR-L	515,97	1459,49
29	FLAIR-L	687,96	1448,82
30	FLAIR-L	2,00	1426,00
30	FLAIR-L	2,00	1152,00
30	FLAIR-L	3,00	1347,67
30	FLAIR-L	4,00	1480,75
30	FLAIR-L	4,00	1471,75
30	FLAIR-L	4,00	1530,50
30	FLAIR-L	4,00	1352,00
30	FLAIR-L	4,00	1495,00
30	FLAIR-L	4,00	1369,75
30	FLAIR-L	4,00	1389,75
30	FLAIR-L	9,00	1607,00
30	FLAIR-L	11,00	1281,09
30	FLAIR-L	12,00	1479,08
30	FLAIR-L	12,00	1332,92
30	FLAIR-L	24,00	1315,17
30	FLAIR-L	34,00	1309,62
30	FLAIR-L	36,00	1358,44
30	FLAIR-L	36,00	1204,61
30	FLAIR-L	46,99	1246,64
30	FLAIR-L	47,99	1281,79
30	FLAIR-L	52,99	1538,00
30	FLAIR-L	57,99	1203,88
30	FLAIR-L	65,99	1658,58
30	FLAIR-L	69,99	1220,69
30	FLAIR-L	126,98	1243,18
30	FLAIR-L	131,98	1468,27
30	FLAIR-L	132,98	1209,86
30	FLAIR-L	315,96	1319,66
30	FLAIR-L	491,94	1471,62
30	FLAIR-L	530,94	1394,70
30	FLAIR-L	581,93	1344,50
31	FLAIR-L	8,00	1144,00
31	FLAIR-L	86,99	1341,32
31	FLAIR-L	792,92	1390,83
32	FLAIR-L	12,00	1231,67
32	FLAIR-L	15,00	1254,93
32	FLAIR-L	18,00	1033,06
32	FLAIR-L	46,00	1090,61
32	FLAIR-L	113,99	1200,06
33	FLAIR-L	4,00	1333,50
33	FLAIR-L	4,00	1550,00
33	FLAIR-L	4,00	1436,00
33	FLAIR-L	10,00	1526,00
33	FLAIR-L	22,00	1267,14
33	FLAIR-L	25,00	1886,32
33	FLAIR-L	77,99	1355,00
33	FLAIR-L	185,96	1840,16
34	FLAIR-L	2,00	1449,50
34	FLAIR-L	2,00	1364,00
34	FLAIR-L	2,00	1259,00
34	FLAIR-L	3,00	1455,33
34	FLAIR-L	4,00	1311,50
34	FLAIR-L	4,00	1608,50
34	FLAIR-L	4,00	1473,25
34	FLAIR-L	5,00	1265,80
34	FLAIR-L	8,00	1707,00
34	FLAIR-L	8,00	1354,25
34	FLAIR-L	8,00	1202,13
34	FLAIR-L	9,00	1196,89
34	FLAIR-L	12,00	1416,42
34	FLAIR-L	15,00	1347,60
34	FLAIR-L	16,00	1857,06
34	FLAIR-L	18,00	1441,39
34	FLAIR-L	18,00	1273,83
34	FLAIR-L	18,00	1289,72
34	FLAIR-L	24,00	1253,25
34	FLAIR-L	30,00	1400,27
34	FLAIR-L	30,00	1389,47
34	FLAIR-L	32,00	1394,97
34	FLAIR-L	40,00	1689,75
34	FLAIR-L	44,00	1763,86
34	FLAIR-L	46,00	1511,20
34	FLAIR-L	66,00	1196,65
34	FLAIR-L	97,99	1331,09
34	FLAIR-L	98,99	1733,76
34	FLAIR-L	99,99	1224,56
34	FLAIR-L	118,99	1225,25
34	FLAIR-L	128,99	1358,07
34	FLAIR-L	131,99	1577,87
34	FLAIR-L	156,99	1609,18
34	FLAIR-L	168,99	1543,24
34	FLAIR-L	342,98	1614,41
34	FLAIR-L	441,97	1560,43
34	FLAIR-L	567,97	1393,51
34	FLAIR-L	723,96	1398,12
34	FLAIR-L	2041,88	1493,10
34	FLAIR-L	2737,83	1446,07
35	FLAIR-L	8,00	1452,38
35	FLAIR-L	23,00	1413,65
35	FLAIR-L	27,00	1276,37
35	FLAIR-L	88,99	1212,44
35	FLAIR-L	122,98	1288,89
35	FLAIR-L	253,97	1380,55
36	FLAIR-L	2,00	1572,00
36	FLAIR-L	4,00	1505,00
36	FLAIR-L	40,99	1087,56
36	FLAIR-L	70,99	1258,79
36	FLAIR-L	97,99	1543,65
36	FLAIR-L	104,99	1418,90
36	FLAIR-L	151,98	1212,64
36	FLAIR-L	277,96	1337,74
36	FLAIR-L	371,95	1305,69
36	FLAIR-L	469,94	1289,94
37	FLAIR-L	6,00	1022,67
37	FLAIR-L	18,00	1013,11
37	FLAIR-L	121,00	1197,70
38	FLAIR-L	2,00	1178,50
38	FLAIR-L	2,00	1484,50
38	FLAIR-L	2,00	1642,00
38	FLAIR-L	4,00	1814,00
38	FLAIR-L	4,00	1267,75
38	FLAIR-L	4,00	1706,25
38	FLAIR-L	6,00	1509,17
38	FLAIR-L	6,00	1741,00
38	FLAIR-L	6,00	1492,83
38	FLAIR-L	8,00	1354,75
38	FLAIR-L	8,00	1299,13
38	FLAIR-L	8,00	1524,75
38	FLAIR-L	9,00	1694,00
38	FLAIR-L	10,00	1700,50
38	FLAIR-L	12,00	1449,83
38	FLAIR-L	12,00	1297,33
38	FLAIR-L	12,00	1660,92
38	FLAIR-L	12,00	1469,33
38	FLAIR-L	12,00	1524,33
38	FLAIR-L	15,00	1249,40
38	FLAIR-L	18,00	1467,33
38	FLAIR-L	18,00	1528,89
38	FLAIR-L	18,00	1545,61
38	FLAIR-L	18,00	1003,17
38	FLAIR-L	18,00	1503,39
38	FLAIR-L	18,00	1215,67
38	FLAIR-L	18,00	1563,78
38	FLAIR-L	21,00	1394,05
38	FLAIR-L	22,00	1542,32
38	FLAIR-L	25,00	1437,76
38	FLAIR-L	27,00	1440,67
38	FLAIR-L	35,00	1451,31
38	FLAIR-L	35,00	1469,94
38	FLAIR-L	36,00	1713,81
38	FLAIR-L	38,00	1382,26
38	FLAIR-L	43,00	1493,88
38	FLAIR-L	47,00	1561,04
38	FLAIR-L	48,00	1367,58
38	FLAIR-L	73,99	1625,95
38	FLAIR-L	75,99	1359,72
38	FLAIR-L	88,99	1449,17
38	FLAIR-L	98,99	1438,43
38	FLAIR-L	110,99	2057,67
38	FLAIR-L	116,99	1235,15
38	FLAIR-L	173,99	1472,04
38	FLAIR-L	184,98	1533,45
38	FLAIR-L	213,98	1469,56
38	FLAIR-L	248,98	1428,45
38	FLAIR-L	312,97	1256,44
38	FLAIR-L	577,95	1833,45
38	FLAIR-L	717,94	1747,47
38	FLAIR-L	752,94	1465,55
38	FLAIR-L	1025,91	1539,35
38	FLAIR-L	1047,91	1509,94
38	FLAIR-L	1212,90	1473,17
38	FLAIR-L	1565,87	1490,65
38	FLAIR-L	2856,76	1572,63
39	FLAIR-L	2,00	1472,50
39	FLAIR-L	4,00	1465,75
39	FLAIR-L	4,00	1740,75
39	FLAIR-L	4,00	1289,25
39	FLAIR-L	4,00	1224,25
39	FLAIR-L	4,00	1392,00
39	FLAIR-L	4,00	1701,00
39	FLAIR-L	8,00	1395,38
39	FLAIR-L	8,00	1353,38
39	FLAIR-L	8,00	1137,13
39	FLAIR-L	8,00	1936,38
39	FLAIR-L	16,00	1376,38
39	FLAIR-L	18,00	1554,44
39	FLAIR-L	18,00	1163,44
39	FLAIR-L	18,00	1859,06
39	FLAIR-L	26,00	1310,00
39	FLAIR-L	33,00	1702,76
39	FLAIR-L	35,99	1355,14
39	FLAIR-L	43,99	1459,30
39	FLAIR-L	59,99	1322,97
39	FLAIR-L	69,99	1415,24
39	FLAIR-L	86,99	1586,05
39	FLAIR-L	87,99	1238,49
39	FLAIR-L	89,99	1249,58
39	FLAIR-L	95,99	1257,07
39	FLAIR-L	98,99	1173,71
39	FLAIR-L	108,98	1255,34
39	FLAIR-L	185,97	1303,65
39	FLAIR-L	209,97	1434,91
39	FLAIR-L	254,96	1304,10
39	FLAIR-L	263,96	1520,53
39	FLAIR-L	268,96	1509,18
39	FLAIR-L	338,95	1194,36
39	FLAIR-L	466,93	1314,45
39	FLAIR-L	601,91	1680,46
39	FLAIR-L	721,90	1446,54
39	FLAIR-L	733,89	1270,07
39	FLAIR-L	868,87	1330,65
39	FLAIR-L	1743,75	1578,42
39	FLAIR-L	2154,69	1351,36
39	FLAIR-L	2763,60	1306,98
40	FLAIR-L	12,00	1578,83
40	FLAIR-L	24,00	1332,33
40	FLAIR-L	85,99	1341,76
40	FLAIR-L	251,98	1301,54
40	FLAIR-L	345,98	1276,18
40	FLAIR-L	400,97	1379,51
