# Supplementary material for: T1- Thresholds in Black Holes Increase Clinical-Radiological Correlation in Multiple Sclerosis Patients
Source: PLoS One. 2015 Dec 11;10(12):e0144693. doi: 10.1371/journal.pone.0144693 (PMC4676682; doi:10.1371/journal.pone.0144693)
Supplement: S2 Table — (XLS) [file pone.0144693.s002.xls]

## Sheet: EDSS
Patient	Age	Sex	Disease duration	EDSS Score	MS type	CE? 0=nein. 1=ja	MSFC-Score
1	51	2	8	2.5	RRMS ohne Residuen	0
2	27	2	4	3	RRMS ohne Residuen	0	0.509373
3	39	2	4	2	RRMS mit Residuen	0	-0.482808
4	36	2	2	2	RRMS	0
5	34	2	6	0	RRMS ohne Residuen	0	2.02605
6	27	2	4	0	RRMS	0	1.71788
7	37	2	13	2	SPMS mit Schüben	0	2.27118
8	64	2	11	2	RRMS	0	-0.236462
9	18	1	5	1	RRMS	1
10	39	2	2	1.5	RRMS	0	1.01081
11	40	2	3	2	RRMS ohne Residuen	1	2.98723
12	37	2	2	1	RRMS	1	1.14869
13	47	1	2	2	RRMS	1	0.268939
14	36	2	16	1	RRMS ohne Residuen	1	0.995399
15	22	2	4	0	RRMS ohne Residuen	1	1.96876
16	34	2	13	1.5	RRMS	1
17	45	1	5	3	RRMS mit Residuen	0	0.957958
18	46	1	15	3	RRMS mit Residuen	1	0.0749805
19	22	2	1	1	RRMS	1	2.05728
20	39	1	15	2	RRMS ohne Residuen	0	2.00764
21	25	1	11	1.5	RRMS	0
22	19	2	2	1	RRMS	0	-0.15645
23	48	2	1	2	RRMS	0	1.50364
24	32	2	13	5.5	RRMS ohne Residuen	0
25	42	2	9	2	RRMS	1	0.531207
26	43	1	2	2	RRMS ohne Residuen	0	0.376601
27	33	1	0	2	RRMS	1	0.754249
28	23	2	5	1	RRMS	0	1.84836
29	51	1	19	6.5	PPMS ohne Schübe	0	-1.85881
30	28	1	3	3.5	RRMS	1
31	22	1	1	1	RRMS ohne Residuen	1	0.93584
32	29	1	0	3	RRMS	0
33	42	1	0	2	RRMS ohne Residuen	1	1.75807
34	50	2	22	2	RRMS	0
35	49	2	17	3.5	RRMS ohne Residuen	0	2.16008
36	42	2	15	2	RRMS ohne Residuen	0	1.82169
37	35	2	0	2	RRMS	0
38	50	2	18	6	SPMS	0	-1.73731
39	33	2	0	5.5	RRMS ohne Residuen	1	0.353206
40	24	1	0	0	RRMS	0	1.78842
